# Supplementary material for: Role of Chemical Reduction and Formulation of Graphene Oxide on Its Cytotoxicity towards Human Epithelial Bronchial Cells
Source: Nanomaterials (Basel). 2023 Jul 27;13(15):2189. doi: 10.3390/nano13152189 (PMC10420834; doi:10.3390/nano13152189)
Supplement: Supplementary file 1 [file nanomaterials-13-02189-s001.zip]

Archive with 1 entries (1 files):
- nanomaterials-2502933-supplementary.pdf
